# Supplementary material for: Oxygen Reduction by Amide-Ligated Cobalt Complexes: Effect of Hydrogen Bond Acceptor
Source: Molecules. 2025 Aug 5;30(15):3274. doi: 10.3390/molecules30153274 (PMC12348522; doi:10.3390/molecules30153274)
Supplement: Supplementary file 1 [file molecules-30-03274-s001.zip]

Archive with 1 entries (1 files):
- molecules-3760984-supplementary.pdf
